# Supplementary material for: Computational Analysis of G-Quadruplex Forming Sequences across Chromosomes Reveals High Density Patterns Near the Terminal Ends
Source: PLoS One. 2016 Oct 24;11(10):e0165101. doi: 10.1371/journal.pone.0165101 (PMC5077116; doi:10.1371/journal.pone.0165101)
Supplement: S10 Table — The 50 proteins with the highest number of binding sites for each chromosome are included in the table. Protein classes were obtained from TRANSFAC when available. Otherwise, the protein class was obtained from Gene Cards. (XLSX) [file pone.0165101.s010.xlsx]

## Sheet: Top50_NumBindingSites
S10 Table. The number of DNA protein binding sites overlapping G4 sequences within the highest G4 sequence density interval (Mb) on each chromosome. The 50 proteins with the highest number of binding sites for each chromosome are included in the table. Protein classes were obtained from TRANSFAC when available. Otherwise, the protein class was obtained from Gene Cards.
DNA Binding Protein Class	DNA Binding Protein	Chr 1 Binding Sites	Chr 2 Binding Sites	Chr 3 Binding Sites	Chr 4 Binding Sites	Chr 5 Binding Sites	Chr 6 Binding Sites	Chr 7 Binding Sites	Chr 8 Binding Sites	Chr 9 Binding Sites	Chr 10 Binding Sites	Chr 11 Binding Sites	Chr 12 Binding Sites	Chr 13 Binding Sites	Chr 14 Binding Sites	Chr 15 Binding Sites	Chr 16 Binding Sites	Chr 17 Binding Sites	Chr 18 Binding Sites	Chr 19 Binding Sites	Chr 20 Binding Sites	Chr 21 Binding Sites	Chr 22 Binding Sites	Chr X Binding Sites	Chr Y Binding Sites
HOX (TRANSFAC)	'LF-A1	67	48	24	40	27	25	39	54	65	47	65	67	40	56	24	79	51	20	70	55	44	46	29	31
ZFC2H2 (TRANSFAC)	'BTEB3	50	37	25	59	36	39	43	66	85	70	60	44	34	66	28	51	69	28	82	65	39	53	36	24
ZFC2H2 (TRANSFAC)	'CPBP	67	32	19	45	28	19	55	70	100	43	73	87	37	45	13	62	73	40	94	70	55	26	35	23
ZFC2H2 (TRANSFAC)	'SPZ1	63	43	42	73	36	35	47	61	68	59	104	49	41	52	24	56	51	21	87	72	38	49	35	40
ZFC2H2 (TRANSFAC)	'BTEB2	61	36	21	62	38	31	52	127	102	88	88	62	39	65	31	69	81	28	111	95	48	45	62	16
ZFC2H2 (TRANSFAC)	'IKAROS	53	64	39	83	54	46	61	87	71	65	114	85	32	75	30	76	55	33	84	77	66	48	52	12
ZFC2H2 (TRANSFAC)	'KAISO	83	44	32	61	26	26	61	82	115	71	82	59	53	68	29	58	69	29	91	74	48	44	44	128
PUR (TRANSFAC)	'PUR1	83	44	47	72	47	41	53	90	118	65	91	50	23	90	40	64	63	19	94	105	59	56	59	12
HOX (TRANSFAC)	'PAX-5	88	65	28	79	37	30	76	65	110	58	88	63	26	77	24	64	83	33	108	128	55	45	52	80
ZFC2H2 (TRANSFAC)	'EGR-1	88	35	15	90	25	22	49	101	119	141	90	58	144	60	12	74	76	50	135	90	72	35	30	20
ZFC2H2 (TRANSFAC)	'ZIC3	107	46	30	62	44	45	67	91	109	99	122	108	39	58	37	86	78	43	119	78	55	54	43	33
ZFC2H2 (TRANSFAC)	'GC BOX	83	50	22	92	45	37	70	147	150	130	128	71	35	89	31	85	84	53	145	123	61	48	63	21
E2F (TRANSFAC)	'E2F-3	74	43	22	98	46	33	78	149	162	93	116	70	50	59	29	89	107	47	165	147	65	50	55	23
ZFC2H2 (TRANSFAC)	'EGR-3	93	61	36	99	54	47	63	91	108	99	144	97	173	88	22	96	73	44	94	84	79	59	36	40
CHCH (TRANSFAC)	'CHURCHILL	84	35	19	96	48	36	70	112	136	128	115	82	93	62	22	119	109	56	193	109	68	55	43	46
ZFC2H2 (TRANSFAC)	'SP3	82	51	38	91	52	33	76	147	157	97	146	60	40	92	48	89	110	42	133	149	71	54	73	25
ZFC2H2 (Gene Cards)	'ZNF300	134	64	48	107	55	46	79	127	147	61	125	83	44	96	38	111	113	58	135	109	83	74	54	32
NA	'KLF	144	86	68	104	62	44	89	113	143	77	137	83	48	101	42	111	88	27	133	116	68	72	61	22
ZFC2H2 (TRANSFAC)	'MZF-1	99	79	64	89	88	84	99	105	164	87	144	69	59	113	40	129	112	34	141	120	82	115	65	14
ZFC2H2 (TRANSFAC)	'ZIC1	175	64	34	143	61	49	95	145	142	83	164	129	46	72	43	145	111	80	163	129	77	78	69	44
ZFC2H2 (TRANSFAC)	'WT1	121	48	33	141	50	44	91	130	181	152	170	81	57	96	35	123	126	77	234	131	75	74	58	39
ZFC4-NR (TRANSFAC)	'VDR	121	85	63	105	74	85	90	116	152	104	151	97	63	90	54	127	112	53	148	121	90	100	74	182
ZFC2H2 (TRANSFAC)	'SP2	103	69	34	135	62	41	93	214	198	140	189	120	53	92	32	99	143	62	221	185	82	68	85	42
ZFC2H2 (TRANSFAC)	'ZF5	118	94	35	146	57	40	113	163	172	132	153	149	94	98	36	148	171	100	239	176	94	66	76	30
ZINC FINGER (Gene Cards)	'LKLF	169	108	69	151	73	64	129	182	218	107	199	126	66	130	53	147	150	53	201	148	88	99	93	39
ZFC2H2 (TRANSFAC)	'MAZ	167	137	80	174	86	90	113	151	231	143	150	103	76	161	74	163	147	83	230	196	101	112	91	55
ZFC2H2 (TRANSFAC)	'SALL2	237	180	125	232	215	108	171	234	281	174	295	199	93	187	83	230	194	54	276	239	132	158	130	47
ZFC2H2 (TRANSFAC)	'SP1	359	281	120	377	186	140	283	560	538	425	454	282	190	281	132	332	387	170	619	495	254	193	234	109
ZFC2H2 (TRANSFAC)	'GKLF	455	306	225	468	223	240	322	424	556	392	497	425	198	359	157	399	421	237	608	466	338	335	240	270
ZFC4-NR (TRANSFAC)	'PPARALPHA:RXRALPHA	55	42	25	42	27	37	40	48	53	31	68	56	22	36	24	48	43	NA	68	53	28	51	32	36
ZFC2H2 (TRANSFAC)	'GLI	64	41	19	47	29	26	39	51	83	34	85	88	21	55	15	66	30	NA	46	48	40	39	31	12
GTF; WDR (Gene Cards)	'TF3C-BETA	62	46	19	66	25	21	36	61	68	39	65	84	28	56	14	70	44	45	79	56	30	35	25	NA
BHSH (TRANSFAC)	'AP-2BETA	58	27	19	57	NA	15	35	66	82	40	71	36	34	57	14	79	54	20	64	66	23	30	34	NA
ZINC FINGER (Gene Cards)	'ZXDA	67	60	26	63	26	29	42	50	67	41	78	NA	21	49	33	48	52	NA	84	64	38	37	36	18
ZINC FINGER (Gene Cards)	'ZXDB	67	60	26	63	26	29	42	50	67	41	78	NA	21	49	33	48	52	NA	84	64	38	37	36	18
ZFC2H2 (TRANSFAC)	'FKLF	35	33	14	58	NA	19	31	52	70	32	53	38	NA	31	NA	51	44	24	66	44	22	28	31	18
ZFC2H2 (TRANSFAC)	'MOVO-B	NA	NA	15	43	NA	19	37	58	72	106	68	31	34	30	15	54	58	29	101	55	35	26	28	11
HISTONE DEACETYLASES (Gene Cards)	'HDAC1	51	45	28	54	142	26	49	72	84	47	64	NA	NA	67	29	59	61	17	76	98	35	34	34	NA
BHSH (TRANSFAC)	'AP-2GAMMA	73	31	19	48	NA	22	37	41	63	NA	53	NA	25	43	13	64	47	20	73	59	42	25	38	NA
ZFC2H2 (TRANSFAC)	'EGR-2	64	28	NA	62	NA	16	35	55	69	97	79	36	68	39	NA	52	45	23	93	57	55	30	29	NA
TBX (TRANSFAC)	'TBX5	71	34	18	53	28	24	34	36	41	31	59	118	39	34	NA	46	31	NA	NA	47	35	42	NA	NA
GTF (Gene Cards)	'TFII-I	NA	27	NA	NA	NA	25	36	39	NA	28	NA	NA	24	41	14	38	33	29	53	59	29	34	24	NA
ZINC FINGER; KAT (Gene Cards)	'P300	NA	22	19	54	NA	28	NA	NA	53	38	66	NA	64	46	15	NA	31	23	49	41	NA	29	25	NA
ZFC2H2 (Gene Cards)	'ZAC	54	65	NA	59	30	NA	34	37	61	37	48	NA	NA	34	NA	53	48	20	82	51	NA	NA	NA	18
ZFC2H2 (TRANSFAC)	'LRF	33	24	14	29	NA	NA	29	NA	42	38	76	48	32	NA	NA	56	NA	NA	52	51	NA	NA	NA	NA
ZFC2H2 (TRANSFAC)	'CTCF	NA	NA	19	NA	32	NA	45	56	55	NA	52	32	NA	NA	14	39	37	NA	68	45	NA	NA	NA	NA
REL (TRANSFAC)	'RELA-P65	NA	30	19	NA	27	20	NA	38	NA	NA	42	NA	NA	44	NA	NA	46	NA	NA	NA	NA	28	21	14
ZFC4-NR (TRANSFAC)	'PPARGAMMA:RXR-ALPHA	32	NA	18	NA	41	16	NA	NA	NA	NA	44	NA	23	NA	16	NA	NA	NA	NA	57	NA	34	21	32
E2F (TRANSFAC)	'E2F1	42	NA	NA	NA	NA	NA	43	NA	47	25	NA	NA	NA	40	13	36	NA	19	60	50	NA	NA	21	NA
BHSH (TRANSFAC)	'AP-2ALPHA	65	23	NA	NA	NA	NA	30	NA	55	NA	NA	NA	NA	35	NA	35	39	20	47	49	NA	18	NA	NA
BHLH (TRANSFAC)	'HES1	32	NA	NA	47	NA	NA	31	37	NA	NA	NA	31	25	NA	12	NA	NA	25	NA	NA	24	NA	NA	12
TORC (Gene Cards)	'TORC2	55	23	15	NA	36	NA	NA	36	NA	NA	NA	NA	NA	NA	NA	56	32	42	NA	NA	25	23	NA	NA
ZFC2H2 (TRANSFAC)	'GLI2	41	29	NA	NA	NA	16	NA	39	NA	NA	51	62	NA	29	NA	NA	NA	NA	NA	NA	22	NA	20	NA
E2F (TRANSFAC)	'E2F	NA	NA	NA	45	NA	NA	NA	NA	NA	NA	NA	37	28	NA	NA	36	NA	21	54	NA	27	NA	22	NA
ZFC2H2 (Gene Cards)	'SP6	NA	NA	NA	NA	NA	NA	NA	40	63	25	46	NA	NA	NA	NA	NA	46	22	45	NA	NA	NA	NA	13
ZINC FINGER (Gene Cards)	'KLF17	39	NA	NA	NA	NA	NA	33	NA	NA	NA	42	NA	NA	NA	NA	36	NA	NA	53	NA	27	NA	24	NA
ZFC2H2 (TRANSFAC)	'CAC-BINDING PROTEIN	NA	NA	18	NA	45	NA	NA	NA	NA	NA	NA	NA	NA	30	14	NA	31	NA	NA	41	NA	NA	NA	NA
ZFGATA (TRANSFAC)	'GATA-1	NA	NA	18	NA	NA	19	NA	NA	NA	NA	NA	NA	NA	NA	12	NA	NA	17	NA	NA	NA	NA	NA	NA
BHSH (TRANSFAC)	'AP-2REP	NA	NA	14	28	NA	NA	NA	NA	NA	NA	NA	79	NA	NA	NA	NA	NA	NA	NA	NA	NA	18	NA	NA
BHLH (TRANSFAC)	'MYOGENIN	NA	NA	NA	NA	28	NA	NA	NA	NA	NA	NA	NA	NA	NA	12	NA	NA	NA	NA	NA	NA	19	NA	NA
IRF (TRANSFAC)	'IRF3 SECONDARY MOTIF	NA	NA	NA	NA	NA	16	NA	NA	NA	NA	NA	NA	NA	NA	NA	NA	NA	NA	NA	NA	NA	NA	20	32
ZINC FINGER (Gene Cards)	'ZXDL	NA	NA	NA	NA	NA	NA	NA	41	NA	NA	NA	NA	NA	39	NA	NA	NA	NA	NA	NA	NA	NA	NA	22
ZFC2H2 (TRANSFAC)	'NGFI-C	NA	NA	NA	NA	NA	NA	NA	NA	NA	37	NA	NA	42	NA	NA	NA	NA	NA	NA	NA	24	NA	NA	NA
BHSH (TRANSFAC)	'AP-2	44	NA	NA	43	NA	NA	NA	NA	NA	NA	NA	NA	31	NA	NA	NA	NA	NA	NA	NA	NA	NA	NA	NA
BHLH (TRANSFAC)	'BEN	NA	NA	NA	NA	161	NA	29	NA	NA	NA	NA	NA	NA	NA	NA	NA	NA	21	NA	NA	NA	NA	NA	NA
BHLH (TRANSFAC)	'C-MYC	NA	NA	NA	NA	NA	NA	NA	NA	NA	NA	NA	NA	NA	NA	12	NA	NA	NA	NA	NA	NA	NA	NA	16
BHLH (TRANSFAC)	'C-MYC:MAX	NA	NA	NA	NA	NA	NA	NA	NA	NA	NA	NA	30	NA	NA	NA	NA	NA	NA	NA	NA	NA	NA	NA	12
BHLH (TRANSFAC)	'GTF2IRD1-ISOFORM2	NA	NA	NA	NA	NA	21	NA	NA	NA	NA	NA	NA	NA	NA	NA	NA	NA	NA	NA	NA	22	NA	NA	NA
ZFC2H2 (TRANSFAC)	'EGR	NA	35	NA	NA	NA	NA	NA	NA	NA	NA	NA	NA	NA	NA	12	NA	NA	NA	NA	NA	NA	NA	NA	NA
ZFC4-NR (TRANSFAC)	'HNF4-ALPHA	NA	NA	NA	NA	NA	NA	NA	NA	NA	26	NA	NA	NA	NA	NA	NA	NA	NA	NA	NA	NA	21	NA	NA
P53 (TRANSFAC)	'P53	NA	NA	NA	NA	NA	NA	NA	NA	NA	27	NA	NA	NA	NA	NA	NA	NA	NA	NA	NA	NA	NA	23	NA
ZFC2H2 (TRANSFAC)	'KLF8	NA	NA	NA	NA	NA	NA	NA	NA	NA	NA	NA	36	25	NA	NA	NA	NA	NA	NA	NA	NA	NA	NA	NA
HSF (TRANSFAC)	'HSF4	NA	NA	NA	NA	NA	NA	NA	NA	42	NA	NA	NA	NA	NA	NA	NA	NA	NA	NA	NA	NA	NA	NA	30
ETS (TRANSFAC)	'GABP-ALPHA	NA	NA	NA	28	45	NA	NA	NA	NA	NA	NA	NA	NA	NA	NA	NA	NA	NA	NA	NA	NA	NA	NA	NA
ZFC4-NR (TRANSFAC)	'GR	NA	NA	NA	NA	NA	NA	NA	NA	NA	NA	NA	40	51	NA	NA	NA	NA	NA	NA	NA	NA	NA	NA	NA
ZFC2H2 (TRANSFAC)	'ZIC3 SECONDARY MOTIF	NA	NA	NA	NA	65	NA	NA	NA	46	NA	NA	NA	NA	NA	NA	NA	NA	NA	NA	NA	NA	NA	NA	NA
ZINC FINGER (Gene Cards)	'ZNF35	NA	NA	16	NA	116	NA	NA	NA	NA	NA	NA	NA	NA	NA	NA	NA	NA	NA	NA	NA	NA	NA	NA	NA
ZFC2H2 (TRANSFAC)	'MAZR	NA	NA	NA	NA	NA	NA	NA	NA	NA	NA	NA	NA	NA	NA	NA	NA	NA	NA	NA	NA	NA	NA	NA	15
ZFC4-NR (TRANSFAC)	'RARA	NA	NA	NA	NA	NA	NA	NA	NA	NA	NA	NA	NA	NA	NA	15	NA	NA	NA	NA	NA	NA	NA	NA	NA
ZFC2H2 (Gene Cards)	'ZFP770	NA	NA	NA	NA	NA	NA	NA	NA	NA	NA	NA	NA	NA	NA	NA	NA	NA	NA	NA	NA	NA	NA	NA	15
ETS (TRANSFAC)	'ELK-1	NA	NA	NA	NA	NA	18	NA	NA	NA	NA	NA	NA	NA	NA	NA	NA	NA	NA	NA	NA	NA	NA	NA	NA
ZFC2H2 (TRANSFAC)	'ZIC2	NA	NA	NA	NA	NA	NA	NA	NA	NA	NA	NA	NA	NA	NA	NA	NA	NA	19	NA	NA	NA	NA	NA	NA
ZFC4-NR (TRANSFAC)	'RARA SECONDARY MOTIF	NA	27	NA	NA	NA	NA	NA	NA	NA	NA	NA	NA	NA	NA	NA	NA	NA	NA	NA	NA	NA	NA	NA	NA
NA	'ZN451	NA	NA	NA	NA	NA	NA	NA	NA	NA	NA	NA	NA	NA	NA	NA	NA	NA	NA	NA	NA	NA	NA	NA	27
ZINC FINGER (Gene Cards)	'ZNF99	NA	NA	NA	NA	NA	NA	NA	NA	NA	NA	NA	NA	NA	NA	NA	NA	NA	NA	NA	NA	NA	NA	NA	27
ZFC2H2 (TRANSFAC)	'KLF15	NA	NA	NA	NA	NA	NA	NA	NA	NA	NA	NA	NA	NA	NA	NA	NA	NA	NA	NA	NA	31	NA	NA	NA
HMG (TRANSFAC)	'TAFII250	NA	NA	NA	31	NA	NA	NA	NA	NA	NA	NA	NA	NA	NA	NA	NA	NA	NA	NA	NA	NA	NA	NA	NA
NA	'GLI3	NA	NA	NA	NA	NA	NA	NA	NA	NA	NA	NA	32	NA	NA	NA	NA	NA	NA	NA	NA	NA	NA	NA	NA
RUNT (TRANSFAC)	'AML1	NA	NA	NA	NA	NA	NA	NA	NA	NA	NA	NA	NA	NA	NA	NA	NA	NA	33	NA	NA	NA	NA	NA	NA
RUNT (TRANSFAC)	'AML1A	NA	NA	NA	NA	NA	NA	NA	NA	NA	NA	NA	NA	NA	NA	NA	NA	NA	33	NA	NA	NA	NA	NA	NA
DNA HELICASES (Gene Cards)	'CHD2	NA	NA	NA	NA	NA	NA	NA	NA	NA	NA	NA	36	NA	NA	NA	NA	NA	NA	NA	NA	NA	NA	NA	NA
FORKHEAD (TRANSFAC)	'FOXN4	NA	NA	NA	NA	NA	NA	NA	NA	NA	NA	NA	NA	37	NA	NA	NA	NA	NA	NA	NA	NA	NA	NA	NA
HOX (TRANSFAC)	'NANOG	NA	NA	NA	NA	NA	NA	NA	NA	NA	NA	NA	41	NA	NA	NA	NA	NA	NA	NA	NA	NA	NA	NA	NA
HMG (TRANSFAC)	'SOX-9	NA	NA	NA	NA	42	NA	NA	NA	NA	NA	NA	NA	NA	NA	NA	NA	NA	NA	NA	NA	NA	NA	NA	NA
ETS (TRANSFAC)	'GABP	NA	NA	NA	NA	NA	NA	NA	NA	NA	NA	NA	44	NA	NA	NA	NA	NA	NA	NA	NA	NA	NA	NA	NA
ZFC2H2 (TRANSFAC)	'PLAG1	NA	NA	NA	NA	NA	NA	NA	NA	NA	44	NA	NA	NA	NA	NA	NA	NA	NA	NA	NA	NA	NA	NA	NA
MYB (TRANSFAC)	'V-MYB	NA	NA	NA	NA	76	NA	NA	NA	NA	NA	NA	NA	NA	NA	NA	NA	NA	NA	NA	NA	NA	NA	NA	NA
HMG (TRANSFAC)	'SOX-18	NA	NA	NA	NA	115	NA	NA	NA	NA	NA	NA	NA	NA	NA	NA	NA	NA	NA	NA	NA	NA	NA	NA	NA
ZFC2H2 (TRANSFAC)	'REST	NA	NA	NA	NA	NA	NA	NA	NA	NA	NA	NA	NA	NA	NA	NA	NA	NA	NA	NA	NA	NA	NA	NA	123
